# Supplementary material for: An Observational Study of Heart Rate Variability Using Wearable Sensors Provides a Target for Therapeutic Monitoring of Autonomic Dysregulation in Patients with Rett Syndrome
Source: Biomedicines. 2022 Jul 13;10(7):1684. doi: 10.3390/biomedicines10071684 (PMC9312701; doi:10.3390/biomedicines10071684)
Supplement: Supplementary file 1 [file biomedicines-10-01684-s001.zip]

Archive with 1 entries (1 files):
- biomedicines-1769486-supplementary.pdf
